# Supplementary material for: Association between KRAS and PIK3CA Mutations and Progesterone Resistance in Endometriotic Epithelial Cell Line
Source: Curr Issues Mol Biol. 2024 Apr 19;46(4):3579–94. doi: 10.3390/cimb46040224 (PMC11049223; doi:10.3390/cimb46040224)
Supplement: Supplementary file 1 [file cimb-46-00224-s001.zip]

Archive with 1 entries (1 files):
- cimb-2949032-supplementary.pdf
